# Supplementary material for: Secondary care specialist visits made by children and young people prescribed antidepressants in primary care: a descriptive study using the QResearch database
Source: BMC Med. 2020 Apr 30;18:93. doi: 10.1186/s12916-020-01560-7 (PMC7191694; doi:10.1186/s12916-020-01560-7)
Supplement: Supplementary file 1 — Additional file 1. VisitsOverTime.csv, data showing percentage of patients with a visit to each specialty by year and antidepressant type (used for Fig. 1). [file 12916_2020_1560_MOESM1_ESM.csv]

year	total	Specialty	count	percent	group
2006	1568	Adult mental illness	39	2.5	anyantidep
2007	1716	Adult mental illness	38	2.2	anyantidep
2008	1768	Adult mental illness	50	2.8	anyantidep
2009	2010	Adult mental illness	53	2.5999999	anyantidep
2010	2259	Adult mental illness	72	3.2	anyantidep
2011	2684	Adult mental illness	72	2.7	anyantidep
2012	2943	Adult mental illness	68	2.3	anyantidep
2013	3040	Adult mental illness	114	3.8	anyantidep
2014	3276	Adult mental illness	85	2.5999999	anyantidep
2015	3866	Adult mental illness	123	3.2	anyantidep
2016	3913	Adult mental illness	98	2.5	anyantidep
2017	3988	Adult mental illness	101	2.5	anyantidep
2006	1568	Child and adolescent psychiatry	206	13.1	anyantidep
2007	1716	Child and adolescent psychiatry	222	12.9	anyantidep
2008	1768	Child and adolescent psychiatry	270	15.3	anyantidep
2009	2010	Child and adolescent psychiatry	316	15.7	anyantidep
2010	2259	Child and adolescent psychiatry	393	17.4	anyantidep
2011	2684	Child and adolescent psychiatry	499	18.6	anyantidep
2012	2943	Child and adolescent psychiatry	604	20.5	anyantidep
2013	3040	Child and adolescent psychiatry	636	20.9	anyantidep
2014	3276	Child and adolescent psychiatry	647	19.700001	anyantidep
2015	3866	Child and adolescent psychiatry	765	19.799999	anyantidep
2016	3913	Child and adolescent psychiatry	770	19.700001	anyantidep
2017	3988	Child and adolescent psychiatry	727	18.200001	anyantidep
2006	1568	Paediatric neurology	21	1.3	anyantidep
2007	1716	Paediatric neurology	29	1.7	anyantidep
2008	1768	Paediatric neurology	33	1.9	anyantidep
2009	2010	Paediatric neurology	47	2.3	anyantidep
2010	2259	Paediatric neurology	48	2.0999999	anyantidep
2011	2684	Paediatric neurology	69	2.5999999	anyantidep
2012	2943	Paediatric neurology	80	2.7	anyantidep
2013	3040	Paediatric neurology	58	1.9	anyantidep
2014	3276	Paediatric neurology	77	2.4000001	anyantidep
2015	3866	Paediatric neurology	81	2.0999999	anyantidep
2016	3913	Paediatric neurology	82	2.0999999	anyantidep
2017	3988	Paediatric neurology	66	1.7	anyantidep
2006	1568	Paediatric or psychiatric	433	27.6	anyantidep
2007	1716	Paediatric or psychiatric	504	29.4	anyantidep
2008	1768	Paediatric or psychiatric	585	33.099998	anyantidep
2009	2010	Paediatric or psychiatric	657	32.700001	anyantidep
2010	2259	Paediatric or psychiatric	776	34.400002	anyantidep
2011	2684	Paediatric or psychiatric	998	37.200001	anyantidep
2012	2943	Paediatric or psychiatric	1160	39.400002	anyantidep
2013	3040	Paediatric or psychiatric	1185	39	anyantidep
2014	3276	Paediatric or psychiatric	1260	38.5	anyantidep
2015	3866	Paediatric or psychiatric	1470	38	anyantidep
2016	3913	Paediatric or psychiatric	1567	40	anyantidep
2017	3988	Paediatric or psychiatric	1554	39	anyantidep
2006	1568	Paediatrics	237	15.1	anyantidep
2007	1716	Paediatrics	290	16.9	anyantidep
2008	1768	Paediatrics	334	18.9	anyantidep
2009	2010	Paediatrics	380	18.9	anyantidep
2010	2259	Paediatrics	427	18.9	anyantidep
2011	2684	Paediatrics	579	21.6	anyantidep
2012	2943	Paediatrics	669	22.700001	anyantidep
2013	3040	Paediatrics	667	21.9	anyantidep
2014	3276	Paediatrics	742	22.6	anyantidep
2015	3866	Paediatrics	887	22.9	anyantidep
2016	3913	Paediatrics	955	24.4	anyantidep
2017	3988	Paediatrics	987	24.700001	anyantidep
2006	1568	Psychotherapy			anyantidep
2007	1716	Psychotherapy			anyantidep
2008	1768	Psychotherapy			anyantidep
2009	2010	Psychotherapy			anyantidep
2010	2259	Psychotherapy			anyantidep
2011	2684	Psychotherapy			anyantidep
2012	2943	Psychotherapy			anyantidep
2013	3040	Psychotherapy			anyantidep
2014	3276	Psychotherapy	14	0.40000001	anyantidep
2015	3866	Psychotherapy	12	0.30000001	anyantidep
2016	3913	Psychotherapy	16	0.40000001	anyantidep
2017	3988	Psychotherapy	21	0.5	anyantidep
2006	838	Adult mental illness	34	4.0999999	ssri
2007	945	Adult mental illness	35	3.7	ssri
2008	945	Adult mental illness	44	4.6999998	ssri
2009	1177	Adult mental illness	44	3.7	ssri
2010	1366	Adult mental illness	65	4.8000002	ssri
2011	1624	Adult mental illness	67	4.0999999	ssri
2012	1908	Adult mental illness	63	3.3	ssri
2013	2068	Adult mental illness	102	4.9000001	ssri
2014	2269	Adult mental illness	76	3.3	ssri
2015	2891	Adult mental illness	116	4	ssri
2016	2981	Adult mental illness	89	3	ssri
2017	3118	Adult mental illness	98	3.0999999	ssri
2006	838	Child and adolescent psychiatry	168	20	ssri
2007	945	Child and adolescent psychiatry	188	19.9	ssri
2008	945	Child and adolescent psychiatry	219	23.200001	ssri
2009	1177	Child and adolescent psychiatry	271	23	ssri
2010	1366	Child and adolescent psychiatry	347	25.4	ssri
2011	1624	Child and adolescent psychiatry	444	27.299999	ssri
2012	1908	Child and adolescent psychiatry	540	28.299999	ssri
2013	2068	Child and adolescent psychiatry	588	28.4	ssri
2014	2269	Child and adolescent psychiatry	600	26.4	ssri
2015	2891	Child and adolescent psychiatry	711	24.6	ssri
2016	2981	Child and adolescent psychiatry	712	23.9	ssri
2017	3118	Child and adolescent psychiatry	675	21.6	ssri
2006	838	Paediatric neurology			ssri
2007	945	Paediatric neurology	12	1.3	ssri
2008	945	Paediatric neurology			ssri
2009	1177	Paediatric neurology	15	1.3	ssri
2010	1366	Paediatric neurology	13	1	ssri
2011	1624	Paediatric neurology	22	1.4	ssri
2012	1908	Paediatric neurology	26	1.4	ssri
2013	2068	Paediatric neurology	23	1.1	ssri
2014	2269	Paediatric neurology	37	1.6	ssri
2015	2891	Paediatric neurology	37	1.3	ssri
2016	2981	Paediatric neurology	35	1.2	ssri
2017	3118	Paediatric neurology	26	0.80000001	ssri
2006	838	Paediatric or psychiatric	257	30.700001	ssri
2007	945	Paediatric or psychiatric	291	30.799999	ssri
2008	945	Paediatric or psychiatric	330	34.900002	ssri
2009	1177	Paediatric or psychiatric	405	34.400002	ssri
2010	1366	Paediatric or psychiatric	501	36.700001	ssri
2011	1624	Paediatric or psychiatric	626	38.5	ssri
2012	1908	Paediatric or psychiatric	776	40.700001	ssri
2013	2068	Paediatric or psychiatric	837	40.5	ssri
2014	2269	Paediatric or psychiatric	869	38.299999	ssri
2015	2891	Paediatric or psychiatric	1106	38.299999	ssri
2016	2981	Paediatric or psychiatric	1186	39.799999	ssri
2017	3118	Paediatric or psychiatric	1203	38.599998	ssri
2006	838	Paediatrics	101	12.1	ssri
2007	945	Paediatrics	113	12	ssri
2008	945	Paediatrics	128	13.5	ssri
2009	1177	Paediatrics	175	14.9	ssri
2010	1366	Paediatrics	189	13.8	ssri
2011	1624	Paediatrics	255	15.7	ssri
2012	1908	Paediatrics	347	18.200001	ssri
2013	2068	Paediatrics	367	17.700001	ssri
2014	2269	Paediatrics	400	17.6	ssri
2015	2891	Paediatrics	565	19.5	ssri
2016	2981	Paediatrics	627	21	ssri
2017	3118	Paediatrics	673	21.6	ssri
2006	838	Psychotherapy			ssri
2007	945	Psychotherapy			ssri
2008	945	Psychotherapy			ssri
2009	1177	Psychotherapy			ssri
2010	1366	Psychotherapy			ssri
2011	1624	Psychotherapy			ssri
2012	1908	Psychotherapy			ssri
2013	2068	Psychotherapy			ssri
2014	2269	Psychotherapy			ssri
2015	2891	Psychotherapy			ssri
2016	2981	Psychotherapy	10	0.30000001	ssri
2017	3118	Psychotherapy	17	0.5	ssri
2006	705	Adult mental illness			tca
2007	744	Adult mental illness			tca
2008	796	Adult mental illness			tca
2009	800	Adult mental illness			tca
2010	860	Adult mental illness			tca
2011	1017	Adult mental illness			tca
2012	1006	Adult mental illness			tca
2013	935	Adult mental illness			tca
2014	963	Adult mental illness			tca
2015	938	Adult mental illness			tca
2016	891	Adult mental illness			tca
2017	834	Adult mental illness			tca
2006	705	Child and adolescent psychiatry	36	5.0999999	tca
2007	744	Child and adolescent psychiatry	32	4.3000002	tca
2008	796	Child and adolescent psychiatry	47	5.9000001	tca
2009	800	Child and adolescent psychiatry	35	4.4000001	tca
2010	860	Child and adolescent psychiatry	43	5	tca
2011	1017	Child and adolescent psychiatry	51	5	tca
2012	1006	Child and adolescent psychiatry	56	5.5999999	tca
2013	935	Child and adolescent psychiatry	44	4.6999998	tca
2014	963	Child and adolescent psychiatry	37	3.8	tca
2015	938	Child and adolescent psychiatry	47	5	tca
2016	891	Child and adolescent psychiatry	47	5.3000002	tca
2017	834	Child and adolescent psychiatry	47	5.5999999	tca
2006	705	Paediatric neurology	17	2.4000001	tca
2007	744	Paediatric neurology	17	2.3	tca
2008	796	Paediatric neurology	24	3	tca
2009	800	Paediatric neurology	32	4	tca
2010	860	Paediatric neurology	34	4	tca
2011	1017	Paediatric neurology	47	4.5999999	tca
2012	1006	Paediatric neurology	54	5.4000001	tca
2013	935	Paediatric neurology	32	3.4000001	tca
2014	963	Paediatric neurology	39	4	tca
2015	938	Paediatric neurology	42	4.5	tca
2016	891	Paediatric neurology	47	5.3000002	tca
2017	834	Paediatric neurology	39	4.6999998	tca
2006	705	Paediatric or psychiatric	173	24.5	tca
2007	744	Paediatric or psychiatric	206	27.700001	tca
2008	796	Paediatric or psychiatric	250	31.4	tca
2009	800	Paediatric or psychiatric	238	29.799999	tca
2010	860	Paediatric or psychiatric	265	30.799999	tca
2011	1017	Paediatric or psychiatric	360	35.400002	tca
2012	1006	Paediatric or psychiatric	371	36.900002	tca
2013	935	Paediatric or psychiatric	339	36.299999	tca
2014	963	Paediatric or psychiatric	368	38.200001	tca
2015	938	Paediatric or psychiatric	350	37.299999	tca
2016	891	Paediatric or psychiatric	362	40.599998	tca
2017	834	Paediatric or psychiatric	343	41.099998	tca
2006	705	Paediatrics	136	19.299999	tca
2007	744	Paediatrics	174	23.4	tca
2008	796	Paediatrics	206	25.9	tca
2009	800	Paediatrics	201	25.1	tca
2010	860	Paediatrics	235	27.299999	tca
2011	1017	Paediatrics	316	31.1	tca
2012	1006	Paediatrics	316	31.4	tca
2013	935	Paediatrics	297	31.799999	tca
2014	963	Paediatrics	326	33.900002	tca
2015	938	Paediatrics	313	33.400002	tca
2016	891	Paediatrics	317	35.599998	tca
2017	834	Paediatrics	307	36.799999	tca
2006	705	Psychotherapy			tca
2007	744	Psychotherapy			tca
2008	796	Psychotherapy			tca
2009	800	Psychotherapy			tca
2010	860	Psychotherapy			tca
2011	1017	Psychotherapy			tca
2012	1006	Psychotherapy			tca
2013	935	Psychotherapy			tca
2014	963	Psychotherapy			tca
2015	938	Psychotherapy			tca
2016	891	Psychotherapy			tca
2017	834	Psychotherapy			tca
