# Supplementary material for: Secondary care specialist visits made by children and young people prescribed antidepressants in primary care: a descriptive study using the QResearch database
Source: BMC Med. 2020 Apr 30;18:93. doi: 10.1186/s12916-020-01560-7 (PMC7191694; doi:10.1186/s12916-020-01560-7)
Supplement: Supplementary file 2 — Additional file 2. IndicationsOverTime.csv, data showing percentage patients with a record of each indication by year and antidepressant type (used for Fig. 3). [file 12916_2020_1560_MOESM2_ESM.csv]

year	total	indication	count	percent	group
2006	1568	Anxiety	98	6.3000002	anyantidep
2007	1716	Anxiety	97	5.6999998	anyantidep
2008	1768	Anxiety	117	6.5999999	anyantidep
2009	2010	Anxiety	125	6.1999998	anyantidep
2010	2259	Anxiety	182	8.1000004	anyantidep
2011	2684	Anxiety	232	8.6000004	anyantidep
2012	2943	Anxiety	298	10.1	anyantidep
2013	3040	Anxiety	351	11.5	anyantidep
2014	3276	Anxiety	434	13.2	anyantidep
2015	3866	Anxiety	643	16.6	anyantidep
2016	3913	Anxiety	706	18	anyantidep
2017	3988	Anxiety	872	21.9	anyantidep
2006	1568	Any indication	767	48.900002	anyantidep
2007	1716	Any indication	855	49.799999	anyantidep
2008	1768	Any indication	863	48.799999	anyantidep
2009	2010	Any indication	981	48.799999	anyantidep
2010	2259	Any indication	1125	49.799999	anyantidep
2011	2684	Any indication	1329	49.5	anyantidep
2012	2943	Any indication	1494	50.799999	anyantidep
2013	3040	Any indication	1587	52.200001	anyantidep
2014	3276	Any indication	1725	52.700001	anyantidep
2015	3866	Any indication	2261	58.5	anyantidep
2016	3913	Any indication	2313	59.099998	anyantidep
2017	3988	Any indication	2672	67	anyantidep
2006	1568	Attention deficit hyperactivity disorder			anyantidep
2007	1716	Attention deficit hyperactivity disorder			anyantidep
2008	1768	Attention deficit hyperactivity disorder			anyantidep
2009	2010	Attention deficit hyperactivity disorder			anyantidep
2010	2259	Attention deficit hyperactivity disorder			anyantidep
2011	2684	Attention deficit hyperactivity disorder			anyantidep
2012	2943	Attention deficit hyperactivity disorder			anyantidep
2013	3040	Attention deficit hyperactivity disorder			anyantidep
2014	3276	Attention deficit hyperactivity disorder			anyantidep
2015	3866	Attention deficit hyperactivity disorder			anyantidep
2016	3913	Attention deficit hyperactivity disorder			anyantidep
2017	3988	Attention deficit hyperactivity disorder			anyantidep
2006	1568	Autism	25	1.6	anyantidep
2007	1716	Autism	33	1.9	anyantidep
2008	1768	Autism	42	2.4000001	anyantidep
2009	2010	Autism	56	2.8	anyantidep
2010	2259	Autism	56	2.5	anyantidep
2011	2684	Autism	71	2.5999999	anyantidep
2012	2943	Autism	102	3.5	anyantidep
2013	3040	Autism	94	3.0999999	anyantidep
2014	3276	Autism	121	3.7	anyantidep
2015	3866	Autism	188	4.9000001	anyantidep
2016	3913	Autism	216	5.5	anyantidep
2017	3988	Autism	222	5.5999999	anyantidep
2006	1568	Depression	513	32.700001	anyantidep
2007	1716	Depression	574	33.400002	anyantidep
2008	1768	Depression	566	32	anyantidep
2009	2010	Depression	687	34.200001	anyantidep
2010	2259	Depression	780	34.5	anyantidep
2011	2684	Depression	945	35.200001	anyantidep
2012	2943	Depression	1048	35.599998	anyantidep
2013	3040	Depression	1161	38.200001	anyantidep
2014	3276	Depression	1216	37.099998	anyantidep
2015	3866	Depression	1589	41.099998	anyantidep
2016	3913	Depression	1661	42.400002	anyantidep
2017	3988	Depression	1890	47.400002	anyantidep
2006	1568	Enuresis	116	7.4000001	anyantidep
2007	1716	Enuresis	124	7.1999998	anyantidep
2008	1768	Enuresis	108	6.0999999	anyantidep
2009	2010	Enuresis	89	4.4000001	anyantidep
2010	2259	Enuresis	100	4.4000001	anyantidep
2011	2684	Enuresis	77	2.9000001	anyantidep
2012	2943	Enuresis	70	2.4000001	anyantidep
2013	3040	Enuresis	49	1.6	anyantidep
2014	3276	Enuresis	40	1.2	anyantidep
2015	3866	Enuresis	69	1.8	anyantidep
2016	3913	Enuresis	54	1.4	anyantidep
2017	3988	Enuresis	54	1.4	anyantidep
2006	1568	Mental health	605	38.599998	anyantidep
2007	1716	Mental health	661	38.5	anyantidep
2008	1768	Mental health	669	37.799999	anyantidep
2009	2010	Mental health	791	39.400002	anyantidep
2010	2259	Mental health	919	40.700001	anyantidep
2011	2684	Mental health	1135	42.299999	anyantidep
2012	2943	Mental health	1264	42.900002	anyantidep
2013	3040	Mental health	1386	45.599998	anyantidep
2014	3276	Mental health	1510	46.099998	anyantidep
2015	3866	Mental health	1969	50.900002	anyantidep
2016	3913	Mental health	2063	52.700001	anyantidep
2017	3988	Mental health	2385	59.799999	anyantidep
2006	1568	Neuropathic pain			anyantidep
2007	1716	Neuropathic pain			anyantidep
2008	1768	Neuropathic pain	10	0.60000002	anyantidep
2009	2010	Neuropathic pain			anyantidep
2010	2259	Neuropathic pain	14	0.60000002	anyantidep
2011	2684	Neuropathic pain	10	0.40000001	anyantidep
2012	2943	Neuropathic pain	12	0.40000001	anyantidep
2013	3040	Neuropathic pain	10	0.30000001	anyantidep
2014	3276	Neuropathic pain	12	0.40000001	anyantidep
2015	3866	Neuropathic pain			anyantidep
2016	3913	Neuropathic pain	13	0.30000001	anyantidep
2017	3988	Neuropathic pain	10	0.30000001	anyantidep
2006	1568	Obsessive compulsive disorder	40	2.5999999	anyantidep
2007	1716	Obsessive compulsive disorder	41	2.4000001	anyantidep
2008	1768	Obsessive compulsive disorder	50	2.8	anyantidep
2009	2010	Obsessive compulsive disorder	38	1.9	anyantidep
2010	2259	Obsessive compulsive disorder	49	2.2	anyantidep
2011	2684	Obsessive compulsive disorder	74	2.8	anyantidep
2012	2943	Obsessive compulsive disorder	72	2.4000001	anyantidep
2013	3040	Obsessive compulsive disorder	71	2.3	anyantidep
2014	3276	Obsessive compulsive disorder	88	2.7	anyantidep
2015	3866	Obsessive compulsive disorder	78	2	anyantidep
2016	3913	Obsessive compulsive disorder	98	2.5	anyantidep
2017	3988	Obsessive compulsive disorder	105	2.5999999	anyantidep
2006	1568	Phobias	11	0.69999999	anyantidep
2007	1716	Phobias	14	0.80000001	anyantidep
2008	1768	Phobias	19	1.1	anyantidep
2009	2010	Phobias	18	0.89999998	anyantidep
2010	2259	Phobias	22	1	anyantidep
2011	2684	Phobias	15	0.60000002	anyantidep
2012	2943	Phobias	20	0.69999999	anyantidep
2013	3040	Phobias	27	0.89999998	anyantidep
2014	3276	Phobias	23	0.69999999	anyantidep
2015	3866	Phobias	29	0.80000001	anyantidep
2016	3913	Phobias	30	0.80000001	anyantidep
2017	3988	Phobias	40	1	anyantidep
2006	1568	Self harm	101	6.4000001	anyantidep
2007	1716	Self harm	114	6.5999999	anyantidep
2008	1768	Self harm	116	6.5999999	anyantidep
2009	2010	Self harm	132	6.5999999	anyantidep
2010	2259	Self harm	174	7.6999998	anyantidep
2011	2684	Self harm	228	8.5	anyantidep
2012	2943	Self harm	248	8.3999996	anyantidep
2013	3040	Self harm	317	10.4	anyantidep
2014	3276	Self harm	328	10	anyantidep
2015	3866	Self harm	364	9.3999996	anyantidep
2016	3913	Self harm	393	10	anyantidep
2017	3988	Self harm	443	11.1	anyantidep
2006	838	Anxiety	75	8.8999996	ssri
2007	945	Anxiety	78	8.3000002	ssri
2008	945	Anxiety	86	9.1000004	ssri
2009	1177	Anxiety	102	8.6999998	ssri
2010	1366	Anxiety	152	11.1	ssri
2011	1624	Anxiety	182	11.2	ssri
2012	1908	Anxiety	261	13.7	ssri
2013	2068	Anxiety	302	14.6	ssri
2014	2269	Anxiety	360	15.9	ssri
2015	2891	Anxiety	580	20.1	ssri
2016	2981	Anxiety	632	21.200001	ssri
2017	3118	Anxiety	791	25.4	ssri
2006	838	Any indication	539	64.300003	ssri
2007	945	Any indication	630	66.699997	ssri
2008	945	Any indication	639	67.599998	ssri
2009	1177	Any indication	780	66.300003	ssri
2010	1366	Any indication	895	65.5	ssri
2011	1624	Any indication	1072	66	ssri
2012	1908	Any indication	1289	67.599998	ssri
2013	2068	Any indication	1384	66.900002	ssri
2014	2269	Any indication	1521	67	ssri
2015	2891	Any indication	2029	70.199997	ssri
2016	2981	Any indication	2083	69.900002	ssri
2017	3118	Any indication	2434	78.099998	ssri
2006	838	Attention deficit hyperactivity disorder			ssri
2007	945	Attention deficit hyperactivity disorder			ssri
2008	945	Attention deficit hyperactivity disorder			ssri
2009	1177	Attention deficit hyperactivity disorder			ssri
2010	1366	Attention deficit hyperactivity disorder			ssri
2011	1624	Attention deficit hyperactivity disorder			ssri
2012	1908	Attention deficit hyperactivity disorder			ssri
2013	2068	Attention deficit hyperactivity disorder			ssri
2014	2269	Attention deficit hyperactivity disorder			ssri
2015	2891	Attention deficit hyperactivity disorder			ssri
2016	2981	Attention deficit hyperactivity disorder			ssri
2017	3118	Attention deficit hyperactivity disorder			ssri
2006	838	Autism	17	2	ssri
2007	945	Autism	26	2.8	ssri
2008	945	Autism	33	3.5	ssri
2009	1177	Autism	53	4.5	ssri
2010	1366	Autism	49	3.5999999	ssri
2011	1624	Autism	65	4	ssri
2012	1908	Autism	92	4.8000002	ssri
2013	2068	Autism	90	4.4000001	ssri
2014	2269	Autism	111	4.9000001	ssri
2015	2891	Autism	176	6.0999999	ssri
2016	2981	Autism	208	7	ssri
2017	3118	Autism	207	6.5999999	ssri
2006	838	Depression	434	51.799999	ssri
2007	945	Depression	505	53.400002	ssri
2008	945	Depression	493	52.200001	ssri
2009	1177	Depression	610	51.799999	ssri
2010	1366	Depression	703	51.5	ssri
2011	1624	Depression	830	51.099998	ssri
2012	1908	Depression	967	50.700001	ssri
2013	2068	Depression	1064	51.5	ssri
2014	2269	Depression	1118	49.299999	ssri
2015	2891	Depression	1485	51.400002	ssri
2016	2981	Depression	1544	51.799999	ssri
2017	3118	Depression	1784	57.200001	ssri
2006	838	Enuresis			ssri
2007	945	Enuresis			ssri
2008	945	Enuresis			ssri
2009	1177	Enuresis			ssri
2010	1366	Enuresis			ssri
2011	1624	Enuresis			ssri
2012	1908	Enuresis			ssri
2013	2068	Enuresis			ssri
2014	2269	Enuresis	11	0.5	ssri
2015	2891	Enuresis	10	0.30000001	ssri
2016	2981	Enuresis	12	0.40000001	ssri
2017	3118	Enuresis	10	0.30000001	ssri
2006	838	Mental health	507	60.5	ssri
2007	945	Mental health	577	61.099998	ssri
2008	945	Mental health	579	61.299999	ssri
2009	1177	Mental health	695	59	ssri
2010	1366	Mental health	820	60	ssri
2011	1624	Mental health	979	60.299999	ssri
2012	1908	Mental health	1159	60.700001	ssri
2013	2068	Mental health	1252	60.5	ssri
2014	2269	Mental health	1360	59.900002	ssri
2015	2891	Mental health	1822	63	ssri
2016	2981	Mental health	1900	63.700001	ssri
2017	3118	Mental health	2221	71.199997	ssri
2006	838	Neuropathic pain			ssri
2007	945	Neuropathic pain			ssri
2008	945	Neuropathic pain			ssri
2009	1177	Neuropathic pain			ssri
2010	1366	Neuropathic pain			ssri
2011	1624	Neuropathic pain			ssri
2012	1908	Neuropathic pain			ssri
2013	2068	Neuropathic pain			ssri
2014	2269	Neuropathic pain			ssri
2015	2891	Neuropathic pain			ssri
2016	2981	Neuropathic pain			ssri
2017	3118	Neuropathic pain			ssri
2006	838	Obsessive compulsive disorder	38	4.5	ssri
2007	945	Obsessive compulsive disorder	38	4	ssri
2008	945	Obsessive compulsive disorder	47	5	ssri
2009	1177	Obsessive compulsive disorder	37	3.0999999	ssri
2010	1366	Obsessive compulsive disorder	45	3.3	ssri
2011	1624	Obsessive compulsive disorder	72	4.4000001	ssri
2012	1908	Obsessive compulsive disorder	68	3.5999999	ssri
2013	2068	Obsessive compulsive disorder	68	3.3	ssri
2014	2269	Obsessive compulsive disorder	84	3.7	ssri
2015	2891	Obsessive compulsive disorder	78	2.7	ssri
2016	2981	Obsessive compulsive disorder	95	3.2	ssri
2017	3118	Obsessive compulsive disorder	104	3.3	ssri
2006	838	Phobias	10	1.2	ssri
2007	945	Phobias	10	1.1	ssri
2008	945	Phobias	16	1.7	ssri
2009	1177	Phobias	14	1.2	ssri
2010	1366	Phobias	15	1.1	ssri
2011	1624	Phobias	12	0.69999999	ssri
2012	1908	Phobias	17	0.89999998	ssri
2013	2068	Phobias	24	1.2	ssri
2014	2269	Phobias	19	0.80000001	ssri
2015	2891	Phobias	25	0.89999998	ssri
2016	2981	Phobias	26	0.89999998	ssri
2017	3118	Phobias	34	1.1	ssri
2006	838	Self harm	88	10.5	ssri
2007	945	Self harm	101	10.7	ssri
2008	945	Self harm	104	11	ssri
2009	1177	Self harm	117	9.8999996	ssri
2010	1366	Self harm	151	11.1	ssri
2011	1624	Self harm	196	12.1	ssri
2012	1908	Self harm	229	12	ssri
2013	2068	Self harm	296	14.3	ssri
2014	2269	Self harm	303	13.4	ssri
2015	2891	Self harm	346	12	ssri
2016	2981	Self harm	368	12.3	ssri
2017	3118	Self harm	416	13.3	ssri
2006	705	Anxiety	21	3	tca
2007	744	Anxiety	16	2.2	tca
2008	796	Anxiety	28	3.5	tca
2009	800	Anxiety	23	2.9000001	tca
2010	860	Anxiety	25	2.9000001	tca
2011	1017	Anxiety	44	4.3000002	tca
2012	1006	Anxiety	34	3.4000001	tca
2013	935	Anxiety	48	5.0999999	tca
2014	963	Anxiety	65	6.6999998	tca
2015	938	Anxiety	58	6.1999998	tca
2016	891	Anxiety	68	7.5999999	tca
2017	834	Anxiety	78	9.3999996	tca
2006	705	Any indication	218	30.9	tca
2007	744	Any indication	213	28.6	tca
2008	796	Any indication	210	26.4	tca
2009	800	Any indication	188	23.5	tca
2010	860	Any indication	212	24.700001	tca
2011	1017	Any indication	231	22.700001	tca
2012	1006	Any indication	192	19.1	tca
2013	935	Any indication	184	19.700001	tca
2014	963	Any indication	181	18.799999	tca
2015	938	Any indication	215	22.9	tca
2016	891	Any indication	203	22.799999	tca
2017	834	Any indication	216	25.9	tca
2006	705	Attention deficit hyperactivity disorder			tca
2007	744	Attention deficit hyperactivity disorder			tca
2008	796	Attention deficit hyperactivity disorder			tca
2009	800	Attention deficit hyperactivity disorder			tca
2010	860	Attention deficit hyperactivity disorder			tca
2011	1017	Attention deficit hyperactivity disorder			tca
2012	1006	Attention deficit hyperactivity disorder			tca
2013	935	Attention deficit hyperactivity disorder			tca
2014	963	Attention deficit hyperactivity disorder			tca
2015	938	Attention deficit hyperactivity disorder			tca
2016	891	Attention deficit hyperactivity disorder			tca
2017	834	Attention deficit hyperactivity disorder			tca
2006	705	Autism			tca
2007	744	Autism			tca
2008	796	Autism			tca
2009	800	Autism			tca
2010	860	Autism			tca
2011	1017	Autism			tca
2012	1006	Autism			tca
2013	935	Autism			tca
2014	963	Autism			tca
2015	938	Autism	12	1.3	tca
2016	891	Autism			tca
2017	834	Autism	13	1.6	tca
2006	705	Depression	73	10.4	tca
2007	744	Depression	61	8.1999998	tca
2008	796	Depression	61	7.6999998	tca
2009	800	Depression	66	8.3000002	tca
2010	860	Depression	66	7.6999998	tca
2011	1017	Depression	96	9.3999996	tca
2012	1006	Depression	70	7	tca
2013	935	Depression	78	8.3000002	tca
2014	963	Depression	84	8.6999998	tca
2015	938	Depression	94	10	tca
2016	891	Depression	98	11	tca
2017	834	Depression	89	10.7	tca
2006	705	Enuresis	113	16	tca
2007	744	Enuresis	121	16.299999	tca
2008	796	Enuresis	106	13.3	tca
2009	800	Enuresis	86	10.8	tca
2010	860	Enuresis	97	11.3	tca
2011	1017	Enuresis	72	7.0999999	tca
2012	1006	Enuresis	64	6.4000001	tca
2013	935	Enuresis	44	4.6999998	tca
2014	963	Enuresis	29	3	tca
2015	938	Enuresis	59	6.3000002	tca
2016	891	Enuresis	42	4.6999998	tca
2017	834	Enuresis	44	5.3000002	tca
2006	705	Mental health	90	12.8	tca
2007	744	Mental health	73	9.8000002	tca
2008	796	Mental health	77	9.6999998	tca
2009	800	Mental health	85	10.6	tca
2010	860	Mental health	82	9.5	tca
2011	1017	Mental health	132	13	tca
2012	1006	Mental health	94	9.3000002	tca
2013	935	Mental health	115	12.3	tca
2014	963	Mental health	130	13.5	tca
2015	938	Mental health	134	14.3	tca
2016	891	Mental health	141	15.8	tca
2017	834	Mental health	147	17.6	tca
2006	705	Neuropathic pain			tca
2007	744	Neuropathic pain			tca
2008	796	Neuropathic pain			tca
2009	800	Neuropathic pain			tca
2010	860	Neuropathic pain	14	1.6	tca
2011	1017	Neuropathic pain	10	1	tca
2012	1006	Neuropathic pain	12	1.2	tca
2013	935	Neuropathic pain	10	1.1	tca
2014	963	Neuropathic pain	11	1.1	tca
2015	938	Neuropathic pain			tca
2016	891	Neuropathic pain	11	1.2	tca
2017	834	Neuropathic pain			tca
2006	705	Obsessive compulsive disorder			tca
2007	744	Obsessive compulsive disorder			tca
2008	796	Obsessive compulsive disorder			tca
2009	800	Obsessive compulsive disorder			tca
2010	860	Obsessive compulsive disorder			tca
2011	1017	Obsessive compulsive disorder			tca
2012	1006	Obsessive compulsive disorder			tca
2013	935	Obsessive compulsive disorder			tca
2014	963	Obsessive compulsive disorder			tca
2015	938	Obsessive compulsive disorder			tca
2016	891	Obsessive compulsive disorder			tca
2017	834	Obsessive compulsive disorder			tca
2006	705	Phobias			tca
2007	744	Phobias			tca
2008	796	Phobias			tca
2009	800	Phobias			tca
2010	860	Phobias			tca
2011	1017	Phobias			tca
2012	1006	Phobias			tca
2013	935	Phobias			tca
2014	963	Phobias			tca
2015	938	Phobias			tca
2016	891	Phobias			tca
2017	834	Phobias			tca
2006	705	Self harm	10	1.4	tca
2007	744	Self harm	11	1.5	tca
2008	796	Self harm	11	1.4	tca
2009	800	Self harm	11	1.4	tca
2010	860	Self harm	18	2.0999999	tca
2011	1017	Self harm	25	2.5	tca
2012	1006	Self harm	16	1.6	tca
2013	935	Self harm	19	2	tca
2014	963	Self harm	19	2	tca
2015	938	Self harm	14	1.5	tca
2016	891	Self harm	17	1.9	tca
2017	834	Self harm	19	2.3	tca
